# Supplementary material for: Characterization of Phosphorylation Status and Kinase Activity of Src Family Kinases Expressed in Cell-Based and Cell-Free Protein Expression Systems
Source: Biomolecules. 2021 Oct 2;11(10):1448. doi: 10.3390/biom11101448 (PMC8533471; doi:10.3390/biom11101448)
Supplement: Supplementary file 1 [file biomolecules-11-01448-s001.zip]

Archive with 1 entries (1 files):
- biomolecules-1381980-supplementary.pdf
